# Supplementary material for: Whole genome re-sequencing identifies a mutation in an ABC transporter (mdr2) in a Plasmodium chabaudi clone with altered susceptibility to antifolate drugs
Source: Int J Parasitol. 2011 Feb;41(2):165–71. doi: 10.1016/j.ijpara.2010.08.008 (PMC3034870; doi:10.1016/j.ijpara.2010.08.008)
Supplement: Supplementary Table S1 — All mutations identified uniquely in the Plasmodium chabaudi clone AS-50S/P following whole genome re-sequencing analysis. Column “P” provides the current status of mutations: highlighted in green are confirmed mutations, highlighted in yellow are high confidence putative mutations (based on the quality scores in column “O”), highlighted in orange are low confidence putative mutations, while red indicates false positives, i.e., putative mutations rejected after di-deoxy sequencing. This list includes lower confidence (highlighted in orange) potential indels. Read depth, base quality scores and indel quality scores were based on Sequence Search and Alignment by Hashing Algorithm (SSAHA2). [file mmc1.xls]

## Sheet: Table1
Supplementary Table S1. All mutations identified uniquely in the Plasmodium chabaudi clone AS-50S/P following whole genome re-sequencing analysis. Column “P” provides the current status of mutations: highlighted in green are confirmed mutations, highlighted in yellow are high confidence putative mutations (based on the quality scores in column “O”), highlighted in orange are low confidence putati…
					AS-WTSI				AS-SENS			AS-50S/P
Tally		Chr'some	Type	Analysis	Start (indels only)	End	Reference nucleotide/ Index of indel size		Base	Read depth		Base	Read Depth	Base/Indel quality	Confirmation of mutation by dideoxy sequencing		P. chabaudi Gene ID	aa Change			P. chabaudi nearest Gene ID		P. falciparum Orthologue	Annotation
SNPs
1		2	SNP	MAQ/SSAHA		200295	T		T	36		C	32	99	YES		PCHAS_020660	E109G					PFA0250w	conserved Plasmodium protein
2		7	SNP	MAQ/SSAHA		994546	G		G	66		A	54	99	YES		PCHAS_072830	S106N					PFD0830w	dihydrofolate reductase, folate pathway
3		13	SNP	MAQ/SSAHA		613601	T		T	34		G	10	47	YES		PCHAS_131500	K392Q					PF14_0455	multidrug resistance protein 2 (MDR2)
4		14	SNP	SSAHA		711800	T		N	0		G	11	37	NO						5-PCHAS_141940		PF13_0106	conserved Plasmodium protein
5		14	SNP	MAQ/SSAHA		936945	T		T	14		G	8	40	YES						5-PCHAS_142600		PF08_0081	conserved Plasmodium protein
6		14	SNP	SSAHA		951458	T		T	17		A	3	10	NO						5-PCHAS_142640		PF08_0083	conserved Plasmodium protein
7		bin	SNP	SSAHA		107354	A		N	0		C	5	25			PCHAS_000260						None	Chabaudi Interspersed repeat (CIR)
8		bin	SNP	SSAHA		411999	T		N	0		C	4	14							PCHAS_001050-3		None	Chabaudi Interspersed repeat (CIR)
Indels			Putative Indels
1		1	Deletion	SSAHA	567748	567748	1							13/23			PCHAS_011500						None	Pcfam
2		2	Insert	SSAHA	32	32	1							2/1							3-PCHAS_020010			conserved malaria protein
3		2	Insert	SSAHA	378527	378527	1							8/12	tbc		PCHAS_021100						MAL7P1.154a	conserved Plasmodium protein
4		2	Deletion	SSAHA	470600	470600	1							7/5							5-PCHAS_021320			Plasmodium exported protein
5		3	Deletion	SSAHA	112	113	2							2/3
6		3	Deletion	SSAHA	337072	337072	1							3/5			PCHAS_030970						PFB0475c	conserved Plasmodium protein
7		3	Insert	SSAHA	409429	409429	1							6/10	tbc		PCHAS_031150						PFB0560w	conserved Plasmodium protein
8		4	Insert	SSAHA	63447	63447	1							2/4							5-PCHAS_040200			serine/threonine protein kinase
9		4	Insert	SSAHA	226989	226989	1							2/4							PCHAS_040640-5			60S ribosomal protein L7
10		4	Deletion	SSAHA	556409	556409	1							2/4			PCHAS_041600						PFI0305c	conserved Plasmodium protein
11		4	Deletion	SSAHA	616440	616440	1							5/6							5-PCHAS_041710			mitochondrial carrier protein
12		5	Insert	SSAHA	412	412	1							2/4							5-PCHAS_050010			PCfam1
13		5	Deletion	SSAHA	20006	20006	1							2/4							PCHAS_050050-5			phosphatidylinositol 4-kinase
14		5	Deletion	SSAHA	175542	175542	1							3/6							PCHAS_050430-5			NOP12-like protein
15		6	Insert	SSAHA	179992	179992	1							2/4							PCHAS_060460-3			ubiquitin-conjugating enzyme e2
16		6	Insert	SSAHA	273458	273458	1							2/3							5-PCHAS_060720			conserved Plasmodium protein
17		6	Insert	SSAHA	295571	295571	1							5/8			PCHAS_060760						PFL0425c	conserved Plasmodium protein
18		7	Insert	SSAHA	30974	30974	1							2/4							PCHAS_070080-5			conserved Plasmodium protein
19		7	Insert	SSAHA	426197	426197	1							2/4							5-PCHAS_071130			conserved Plasmodium protein
20		7	Deletion	SSAHA	779270	779270	1							120/46	tbc		PCHAS_072120						MAL8P1.65	DNA helicase
21		7	Deletion	SSAHA	876894	876927	34			56			8		34bp deletion						PCHAS_072420-3		PF08_0067	conserved Plasmodium protein
22		7	Deletion	SSAHA	996399	996399	1							6/12							3-PCHAS_072840			LETM1-like protein
23		8	Insert	SSAHA	854448	854448	1							2/4	NO		PCHAS_082240						PFI1065c	conserved Plasmodium protein
24		8	Insert	SSAHA	865494	865494	1							8/6			PCHAS_082280						PFI1085w	ubiquitin-like protein, putative
25		8	Insert	SSAHA	1184469	1184469	1							2/2							3-PCHAS_083190			conserved Plasmodium protein
26		9	Insert	SSAHA	60998	60998	1							10/11	tbc						PCHAS_090150-5		PF11_0052	syntaxin
27		9	Insert	SSAHA	97227	97227	1							2/4							5-PCHAS_090250			histone H2B
28		9	Deletion	SSAHA	502181	502181	1							2/2							PCHAS_091440-5			heat shock protein 90
29		9	Deletion	SSAHA	729452	729453	2							2/4							5-PCHAS_092040			conserved Plasmodium protein
30		9	Insert	SSAHA	844128	844128	1							2/4			PCHAS_092420						None	conserved Plasmodium protein
31		9	Deletion	SSAHA	1113660	1113660	1							23/24	tbc		PCHAS_093250						PF11_0361	conserved Plasmodium protein
32		9	Deletion	SSAHA	1166768	1166768	1							2/4							5-PCHAS_093370			SPRY domain
33		9	Insert	SSAHA	1335274	1335274	1							3/4							PCHAS_093800-5			PCfam1
34		10	Insert	SSAHA	63922	63922	1							2/3							3-PCHAS_100160			regulator of chromosome condensation
35		10	Deletion	SSAHA/MAQ	290663	290663	1							26/31	NO						3-PCHAS_100680		PFD0460c	Zinc-finger, RAN binding protein
36		10	Deletion	SSAHA	511579	511579	1							2/3							5-PCHAS_101220			DNA topoisomerase II
37		10	Insert	SSAHA	1139234	1139234	1							2/1							3-PCHAS_102920			60S ribosomal protein L10
38		11	Deletion	MAQ	9152	9155	4							N/A							PCHAS_110030-5			Pcfam
39		11	Deletion	SSAHA	239661	239661	1							2/3							5-PCHAS_110710			conserved Plasmodium protein
40		11	Deletion	SSAHA	279236	279237	2							2/3							5-PCHAS_110820			conserved Plasmodium protein
41		11	Insert	SSAHA	356249	356249	1							3/1							5-PCHAS_110990			conserved Plasmodium protein
42		11	Insert	SSAHA	694180	694180	1							98/142	tbc						3-PCHAS_111970		PFF1025c	pyridoxine/pyridoxal 5-phosphate biosynthesis enzyme
43		11	Deletion	SSAHA	787588	787588	1							3/6							5-PCHAS_112230			ribonuclease HII
44		11	Insert	SSAHA	907391	907391	1							2/1							3-PCHAS_112600			acetyl-CoA synthetase
45		11	Insert	SSAHA	1057440	1057440	1							2/3			PCHAS_112900						PFF1490w	conserved Plasmodium protein
46		12	Deletion	SSAHA	843847	843847	1							3/6							5-PCHAS_122360			conserved Plasmodium protein
47		12	Deletion	SSAHA	1621186	1621186	1							2/3							PCHAS_124470-5			zinc finger protein
48		13	Deletion	SSAHA	123549	123549	1							2/4							5-PCHAS_130320			cyclin-related protein
49		13	Insert	SSAHA	1703059	1703059	1							48/33	tbc						PCHAS_134540-5		MAL13P1.139a	conserved Plasmodium protein
50		13	Deletion	SSAHA	1917467	1917468	2							2/3							3-PCHAS_135120			glutaminyl-tRNA synthetase
51		14	Insert	SSAHA	50757	50757	1							12/22							PCHAS_140130-5			Chabaudi Interspersed repeat (CIR)
52		14	Insert	SSAHA	98540	98540	1							3/1							5-PCHAS_140240			Pcfam1
53		14	Insert	SSAHA	421604	421604	1							6/8							PCHAS_141090-5			conserved Plasmodium protein
54		14	Insert	SSAHA	791948	791948	1							4/4			PCHAS_142140						MAL13P1.116	conserved Plasmodium membrane protein
55		14	Insert	SSAHA/MAQ	1415664	1415664	1							4/5							PCHAS_143940-5			ATP binding protein
56		14	Deletion	SSAHA	2070154	2070154	1							2/3							5-PCHAS_145640			cell division protein FtsH
57		14	Deletion	SSAHA	2342325	2342326	2							2/4							3-PCHAS_146490			conserved Plasmodium protein
58		14	Deletion	SSAHA	2371319	2371319	1							3/4							5-PCHAS_146540			conserved Plasmodium protein
59		bin	Deletion	MAQ	167035	167038	4							N/A							3-PCHAS_000460			PYST-B homologue
60		bin	Deletion	MAQ	167082	167088	7							N/A							3-PCHAS_000460			PYST-B homologue
61		bin	Deletion	SSAHA	262255	262255	1							20/18	tbc						5-PCHAS_000700		None	CIR
62		bin	Deletion	SSAHA	352892	352892	1							6/6							5-PCHAS_000930			conserved Plasmodium protein
